# Supplementary material for: Reduced Graphene Oxide-Wrapped Novel CoIn2S4 Spinel Composite Anode Materials for Li-ion Batteries
Source: Nanomaterials (Basel). 2022 Dec 7;12(24):4367. doi: 10.3390/nano12244367 (PMC9781618; doi:10.3390/nano12244367)
Supplement: Supplementary file 1 [file nanomaterials-12-04367-s001.zip]

Archive with 1 entries (1 files):
- nanomaterials-2072225-supplementary.pdf
